# Supplementary material for: Druggable gene alterations in Japanese patients with rare malignancy
Source: Neoplasia. 2022 Sep 8;33:100834. doi: 10.1016/j.neo.2022.100834 (PMC9471185; doi:10.1016/j.neo.2022.100834)
Supplement: Supplementary file 1 [file mmc1.xlsx]

## Sheet: Sheet1
Supplementary Table 1. Gene list tested in F1CDx and NCC Oncopanel
Gene	F1CDx	NCC Oncopanel
ABL1	○	○
ACTN4		○
ACVR1B	○
AKT1	○	○
AKT2	○	○
AKT3	○	○
ALK	○	○
ALOX12B	○
AMER1	○
APC	○	○
AR	○
ARAF	○	○
ARFRP1	○
ARID1A	○	○
ARID2		○
ASXL1	○
ATM	○	○
ATR	○
ATRX	○
AURKA	○
AURKB	○
AXIN1	○	○
AXL	○	○
BAP1	○	○
BARD1	○	○
BCL2	○
BCL2L1	○
BCL2L11		○
BCL2L2	○
BCL6	○
BCOR	○
BCORL1	○
BCR	○
BRAF	○	○
BRCA1	○	○
BRCA2	○	○
BRD4	○
BRIP1	○
BTG1	○
BTG2	○
BTK	○
C11orf30	○
CALR	○
CARD11	○
CASP8	○
CBFB	○
CBL	○
CCND1	○	○
CCND2	○
CCND3	○
CCNE1	○
CD22	○
CD274	○	○
CD70	○
CD74	○
CD79A	○
CD79B	○
CDC73	○
CDH1	○
CDK12	○
CDK4	○	○
CDK6	○
CDK8	○
CDKN1A	○
CDKN1B	○
CDKN2A	○	○
CDKN2B	○
CDKN2C	○
CEBPA	○
CHEK1	○
CHEK2	○	○
CIC	○
CREBBP	○	○
CRKL	○	○
CSF1R	○
CSF3R	○
CTCF	○
CTNNA1	○
CTNNB1	○	○
CUL3	○	○
CUL4A	○
CXCR4	○
CYP17A1	○
DAXX	○
DDR1	○
DDR2	○	○
DIS3	○
DNMT3A	○
DOT1L	○
EED	○
EGFR	○	○
ENO1		○
EP300	○	○
EPHA3	○
EPHB1	○
EPHB4	○
ERBB2	○	○
ERBB3	○	○
ERBB4	○	○
ERCC4	○
ERG	○
ERRFI1	○
ESR1	○	○
ETV4	○
ETV5	○
ETV6	○
EWSR1	○
EZH2	○	○
EZR	○
FAM46C	○
FANCA	○
FANCC	○
FANCG	○
FANCL	○
FAS	○
FBXW7	○	○
FGF10	○
FGF12	○
FGF14	○
FGF19	○
FGF23	○
FGF3	○
FGF4	○
FGF6	○
FGFR1	○	○
FGFR2	○	○
FGFR3	○	○
FGFR4	○	○
FH	○
FLCN	○
FLT1	○
FLT3	○	○
FOXL2	○
FUBP1	○
GABRA6	○
GATA3	○
GATA4	○
GATA6	○
GID4	○
GNA11	○	○
GNA13	○
GNAQ	○	○
GNAS	○	○
GRM3	○
GSK3B	○
H3F3A	○
HDAC1	○
HGF	○
HNF1A	○
HRAS	○	○
HSD3B1	○
ID3	○
IDH1	○	○
IDH2	○	○
IGF1R	○	○
IGF2		○
IKBKE	○
IKZF1	○
IL7R		○
INPP4B	○
IRF2	○
IRF4	○
IRS2	○
JAK1	○	○
JAK2	○	○
JAK3	○	○
JUN	○
KDM5A	○
KDM5C	○
KDM6A	○	○
KDR	○
KEAP1	○	○
KEL	○
KIT	○	○
KLHL6	○
KMT2A	○
KMT2D	○
KRAS	○	○
LTK	○
LYN	○
MAF	○
MAP2K1	○	○
MAP2K2	○	○
MAP2K4	○	○
MAP3K1	○	○
MAP3K13	○
MAP3K4		○
MAPK1	○
MCL1	○
MDM2	○	○
MDM4	○	○
MED12	○
MEF2B	○
MEN1	○
MERTK	○
MET	○	○
MITF	○
MKNK1	○
MLH1	○	○
MPL	○
MRE11A	○
MSH2	○	○
MSH3	○
MSH6	○
MST1R	○
MTAP	○
MTOR	○	○
MUTYH	○
MYB	○
MYC	○	○
MYCL	○
MYCN	○	○
MYD88	○
NBN	○
NF1	○	○
NF2	○
NFE2L2	○	○
NFKBIA	○
NKX2-1	○
NOTCH1	○	○
NOTCH2	○	○
NOTCH3	○	○
NPM1	○
NRAS	○	○
NRG1		○
NT5C2	○	○
NTRK1	○	○
NTRK2	○	○
NTRK3	○	○
NUTM1	○
P2RY8	○
PALB2	○	○
PARK2	○
PARP1	○
PARP2	○
PARP3	○
PAX5	○
PBRM1	○	○
PDCD1	○
PDCD1LG2	○
PDGFRA	○	○
PDGFRB	○	○
PDK1	○
PIK3C2B	○
PIK3C2G	○
PIK3CA	○	○
PIK3CB	○
PIK3R1	○	○
PIK3R2		○
PIM1	○
PMS2	○
POLD1	○	○
POLE	○	○
PPARG	○
PPP2R1A	○
PPP2R2A	○
PRDM1	○
PRKAR1A	○
PRKCI	○	○
PTCH1	○	○
PTEN	○	○
PTPN11	○
PTPRO	○
QKI	○
RAC1	○	○
RAC2		○
RAD21	○
RAD51	○
RAD51B	○
RAD51C	○	○
RAD51D	○
RAD52	○
RAD54L	○
RAF1	○	○
RARA	○
RB1	○	○
RBM10	○
REL	○
RET	○	○
RHOA		○
RICTOR	○
RNF43	○
ROS1	○	○
RPTOR	○
RSPO2	○
SDC4	○
SDHA	○
SDHB	○
SDHC	○
SDHD	○
SETBP1		○
SETD2	○	○
SF3B1	○
SGK1	○
SLC34A2	○
SMAD2	○
SMAD4	○	○
SMARCA4	○	○
SMARCB1	○	○
SMO	○	○
SNCAIP	○
SOCS1	○
SOX2	○
SOX9	○
SPEN	○
SPOP	○
SRC	○
STAG2	○
STAT3	○	○
STK11	○	○
SUFU	○
SYK	○
TBX3	○
TEK	○
TERC	○
TERT	○
TET2	○
TGFBR2	○
TIPARP	○
TMPRSS2	○
TNFAIP3	○
TNFRSF14	○
TP53	○	○
TSC1	○	○
TSC2	○
TYRO3	○
U2AF1	○
VEGFA	○
VHL	○	○
WHSC1	○
WHSC1L1	○
WT1	○
XPO1	○
XRCC2	○
ZNF217	○
ZNF703	○
F1CDx, FoundationOne CDx; NCC Oncopanel, OncoGuide NCC Oncopanel System.
