# Supplementary material for: Druggable gene alterations in Japanese patients with rare malignancy
Source: Neoplasia. 2022 Sep 8;33:100834. doi: 10.1016/j.neo.2022.100834 (PMC9471185; doi:10.1016/j.neo.2022.100834)
Supplement: Supplementary file 2 [file mmc2.xlsx]

## Sheet: Sheet1
Supplementary Table 2. Detailed malignancy type included in this study
	Rare malignancy	Common malignancy
1	Ovary cancer (19%)	Colorectal cancer (28%)
2	Sarcoma (16%)	Pancreatic cancer (26%)
3	Bile duct cancer (15%)	Breast cancer (18%)
4	Head and neck (9%)	Gastric cancer (8%)
5	Thyroid cancer (6%)	Endometrial cancer (8%)
