# Supplementary material for: Druggable gene alterations in Japanese patients with rare malignancy
Source: Neoplasia. 2022 Sep 8;33:100834. doi: 10.1016/j.neo.2022.100834 (PMC9471185; doi:10.1016/j.neo.2022.100834)
Supplement: Supplementary file 3 [file mmc3.xlsx]

## Sheet: Sheet1
Table 1. Microsatellite Instability (MSI) and Tumor Mutational Burden (TMB)
	Rare malignancy	Common malignancy	P-value
MSI-high	2/136 (1.5%)	1/161 (0.6%)	0.6
TMB, median (range)	3.0 (0-76)	3.1 (range, 0-29)
TMB≥ 10 mut/Mb	11/141 (7.8%)	8/167 (4.8%)	0.34
TMB≥ 20 mut/Mb	2/141 (1.4%)	4/167 (2.4%)	0.69
mut/Mb, mutations per megabase
